# Supplementary material for: New diagnostic technique to evaluate hepatic steatosis using the attenuation coefficient on ultrasound B mode
Source: PLoS One. 2019 Aug 27;14(8):e0221548. doi: 10.1371/journal.pone.0221548 (PMC6711590; doi:10.1371/journal.pone.0221548)
Supplement: S1 Dataset — (XLSX) [file pone.0221548.s002.xlsx]

## Sheet: data
ATT Median (dB/cm/MHz)	Fibroscan M-Probe CAP median (dB/m)	Fibroscan XL-Probe CAP median (dB/m)	Steatosis grade
0.724422	270	345	2
0.542074	151	113	0
0.880486	N/A	366	3
0.70392	234	290	0
0.728717	227	170	0
0.628107	256	222	0
0.496853	263	289	0
0.865301	331	330	1
0.654236	147	246	0
0.535435	216	233	0
0.541503	N/A	331	1
0.630708	230	304	1
0.920117	324	320	3
0.555923	179	233	0
0.777693	350	325	3
0.60092	175	267	0
0.5985	264	311	0
0.40127	209	212	0
0.786549	312	369	1
0.495723	181	238	0
0.558996	128	136	0
0.590011	166	224	0
0.532213	330	212	0
0.560282	160	182	0
0.517124	155	112	0
0.408159	100	141	0
0.49173	175	225	0
0.406904	N/A	203	0
0.881629	272	310	1
0.425181	192	175	0
0.563859	209	135	0
0.585063	223	186	0
0.830118	236	198	0
0.703869	166	171	0
0.507977	N/A	N/A	0
0.435818	137	185	0
0.499683	167	144	0
0.65363	338	253	0
0.589864	162	243	0
0.522047	222	290	0
0.830248	252	296	0
0.661756	178	219	0
0.536452	240	222	1
0.585895	195	296	0
0.559171	220	238	2
0.473576	175	157	0
0.596564	260	278	0
0.532421	187	186	0
0.698971	196	263	0
0.85394	N/A	290	3
0.787005	297	278	1
0.501122	191	228	0
0.49059	170	204	1
0.490301	168	100	0
0.595426	221	272	0
0.471671	153	165	0
0.747723	180	181	0
0.631594	195	138	0
0.806386	253	283	1
0.655476	172	312	0
0.510847	152	182	0
0.451467	197	267	1
0.539876	278	286	1
0.55778	210	240	1
0.512476	241	242	0
0.648091	219	255	0
0.579188	216	189	0
0.519285	243	258	0
0.603401	183	115	0
0.723795	271	301	2
0.60045	280	197	1
0.402143	100	178	0
0.570625	195	197	0
1.13258	264	310	1
0.693858	253	341	1
0.685639	250	273	1
0.635031	209	180	0
0.578458	274	185	0
0.580839	209	202	0
0.577338	162	184	0
0.587763	180	177	1
0.617622	227	171	0
0.688189	196	244	0
0.745205	234	271	2
0.539182	307	250	2
0.584593	256	334	0
0.363326	153	215	0
0.617319	253	267	1
0.535442	201	257	0
0.57165	172	157	0
0.471895	168	174	0
0.552024	159	220	1
0.733373	262	323	1
0.56406	223	236	0
